# Supplementary material for: Effects of Dietary Plant-Derived Low-Ratio Linoleic Acid/Alpha-Linolenic Acid on Blood Lipid Profiles: A Systematic Review and Meta-Analysis
Source: Foods. 2023 Aug 9;12(16):3005. doi: 10.3390/foods12163005 (PMC10453764; doi:10.3390/foods12163005)
Supplement: Supplementary file 1 [file foods-12-03005-s001.zip]

Archive with 2 entries (2 files):
- Figure.pdf
- Table S1.pdf
